# Supplementary material for: PEPCONF, a diverse data set of peptide conformational energies
Source: Sci Data. 2019 Jan 22;6:180310. doi: 10.1038/sdata.2018.310 (PMC6343515; doi:10.1038/sdata.2018.310)
Supplement: Supplementary file 1 [file sdata2018310-isa1.zip]

Archive with 3 entries (3 files):
- i_Investigation.txt
- s_DiLabio604A_study.txt
- a_DiLabio604A_assay.txt
