# Supplementary material for: PEPCONF, a diverse data set of peptide conformational energies
Source: Sci Data. 2019 Jan 22;6:180310. doi: 10.1038/sdata.2018.310 (PMC6343515; doi:10.1038/sdata.2018.310)
Supplement: Supplementary file 1 [file sdata2018310-isa1.zip › i_Investigation.txt]

# Investigation File generated for Scientific Data with Investigation File Authoring Tool version 0.1.0 on 08/01/2019 - This metadata file is CC0
ONTOLOGY SOURCE REFERENCE
Term Source Name	ERO	NCBITAXON	MS	OBI	BAO
Term Source File	http://data.bioontology.org/ontologies/ERO	http://data.bioontology.org/ontologies/NCBITAXON	http://data.bioontology.org/ontologies/MS	http://data.bioontology.org/ontologies/OBI	http://data.bioontology.org/ontologies/BAO
Term Source Version	2013-08-02	2016AB	4.0.1	2014-08-18	2.0
Term Source Description	Eagle-I Research Resource Ontology	National Center for Biotechnology Information (NCBI) Organismal Classification	Mass Spectrometry Ontology	Ontology for Biomedical Investigations	BioAssay Ontology
INVESTIGATION
Investigation Identifier
Investigation Title
Investigation Description
Investigation Submission Date
Investigation Public Release Date
INVESTIGATION PUBLICATIONS
Investigation PubMed ID
Investigation Publication DOI
Investigation Publication Author List
Investigation Publication Title
Investigation Publication Status
Investigation Publication Status Term Accession Number
Investigation Publication Status Term Source REF
INVESTIGATION CONTACTS
Investigation Person Last Name
Investigation Person Mid Initials
Investigation Person First Name
Investigation Person Address
Investigation Person Phone
Investigation Person Fax
Investigation Person Email
Investigation Person Affiliation
Investigation Person Roles
Investigation Person Roles Term Accession Number
Investigation Person Roles Term Source REF
STUDY
Study Identifier	10.1038/sdata.2018.310
Study Title	PEPCONF, a diverse data set of peptide conformational energies
Study Submission Date	15/10/2018
Study Public Release Date	22/01/2019
Study Description	http://www.nature.com/articles/sdata2018310#abstract
Study File Name	s_DiLabio604A_study.txt
Comment[Subject Keywords]	///;///
Comment[Manuscript Licence]	CC BY-4.0
Comment[Experimental Metadata Licence]	CC0
Comment[Supplementary Information File Name]		Supplementary File 1
Comment[Supplementary Information File Type]	x-zip-compressed	vnd.openxmlformats-officedocument.wordprocessingml.document
Comment[Supplementary Information File URL]	http://www.nature.com/articles/sdata2018310#supplementary-information	http://www.nature.com/articles/sdata2018310#supplementary-information
Comment[Data Repository]	figshare
Comment[Data Record Accession]	doi:10.6084/m9.figshare.7185194.v2
Comment[Data Record URI]	https://doi.org/10.6084/m9.figshare.7185194.v2
STUDY DESIGN DESCRIPTORS
Study Design Type	modeling and simulation objective	chemical structure modeling objective	molecular structure analysis objective	data integration objective
Study Design Type Term Accession Number	ERO:0100102	ERO:0100241	ERO:0100237	ERO:0100092
Study Design Type Term Source REF	ERO	ERO	ERO	ERO
STUDY PUBLICATIONS
Study PubMed ID
Study Publication DOI
Study Publication Author List
Study Publication Title
Study Publication Status
Study Publication Status Term Accession Number
Study Publication Status Term Source REF
STUDY FACTORS
Study Factor Name	model geometry class
Study Factor Type	class
Study Factor Type Term Accession Number	NCBITaxon:class
Study Factor Type Term Source REF	NCBITAXON
STUDY ASSAYS
Study Assay Measurement Type	energy
Study Assay Measurement Type Term Accession Number	PATO:0001021
Study Assay Measurement Type Term Source REF	MS
Study Assay Technology Type	computational modeling technique
Study Assay Technology Type Term Accession Number	ERO:0001251
Study Assay Technology Type Term Source REF	ERO
Study Assay Technology Platform	""
Study Assay File Name	a_DiLabio604A_assay.txt
STUDY PROTOCOLS
Study Protocol Name	Generation of model geometries	Generation of reference energies
Study Protocol Type	selection	computer simulation method
Study Protocol Type Term Accession Number	OBI:0001928	BAO:0002282
Study Protocol Type Term Source REF	OBI	BAO
Study Protocol Description		
Study Protocol URI	""	""
Study Protocol Version		
Study Protocol Parameters Name	""	""
Study Protocol Parameters Name Term Accession Number	""	""
Study Protocol Parameters Name Term Source REF	""	""
Study Protocol Components Name	""	""
Study Protocol Components Type	""	""
Study Protocol Components Type Term Accession Number	""	""
Study Protocol Components Type Term Source REF	""	""
STUDY CONTACTS
Study Person Last Name	Prasad	Otero-de-la-Roza	DiLabio
Study Person First Name	Viki Kumar	Alberto	Gino A.
Study Person Mid Initials			
Study Person Email	""	""	gino.dilabio@ubc.ca
Study Person Phone			
Study Person Fax			
Study Person Address			
Study Person Affiliation	Department of Chemistry, University of British Columbia, Okanagan, 3247 University Way, Kelowna, British Columbia, V1V 1V7, Canada	Department of Physical and Analytical Chemistry, Faculty of Chemistry, University of Oviedo, Oviedo, 33006, Spain	Department of Chemistry, University of British Columbia, Okanagan, 3247 University Way, Kelowna, British Columbia, V1V 1V7, Canada
Study Person Roles			
Study Person Roles Term Accession Number			
Study Person Roles Term Source REF			
Comment[Study Person ORCID]	0000-0003-0982-3129	0000-0002-4866-5816	0000-0002-3778-3892
Comment[Funder]			
Comment[FundRef ID]			
Comment[Funder Term Source REF]			
Comment[Grant Identifier]			
