# Supplementary material for: PEPCONF, a diverse data set of peptide conformational energies
Source: Sci Data. 2019 Jan 22;6:180310. doi: 10.1038/sdata.2018.310 (PMC6343515; doi:10.1038/sdata.2018.310)
Supplement: Supplementary file 1 [file sdata2018310-isa1.zip › s_DiLabio604A_study.txt]

Source Name	Protocol REF	Sample Name	Factor Value[model geometry class]
Amber16 software	Generation of model geometries	Dipeptides	Dipeptides
Amber16 software	Generation of model geometries	Tripeptides	Tripeptides
Amber16 software	Generation of model geometries	Bioactive peptides	Bioactive peptides
Protein Data Bank	Generation of model geometries	Disulfide-bridged peptides	Disulfide-bridged peptides
Cambridge Structural Database	Generation of model geometries	Cyclic peptides	Cyclic peptides
