# Supplementary material for: PEPCONF, a diverse data set of peptide conformational energies
Source: Sci Data. 2019 Jan 22;6:180310. doi: 10.1038/sdata.2018.310 (PMC6343515; doi:10.1038/sdata.2018.310)
Supplement: Supplementary file 1 [file sdata2018310-isa1.zip › a_DiLabio604A_assay.txt]

Sample Name	Protocol REF	Assay Name	Raw Data File	Comment[Data Repository]	Comment[Data Record Accession]	Comment[Data Record URI]
Dipeptides	Generation of reference energies	Dipeptide	PEPCONF.tar.xz	figshare	doi:10.6084/m9.figshare.7185194.v2	https://doi.org/10.6084/m9.figshare.7185194.v2
Tripeptides	Generation of reference energies	Tripeptide	PEPCONF.tar.xz	figshare	doi:10.6084/m9.figshare.7185194.v2	https://doi.org/10.6084/m9.figshare.7185194.v2
Bioactive peptides	Generation of reference energies	Bioactive	PEPCONF.tar.xz	figshare	doi:10.6084/m9.figshare.7185194.v2	https://doi.org/10.6084/m9.figshare.7185194.v2
Disulfide-bridged peptides	Generation of reference energies	Disulfide	PEPCONF.tar.xz	figshare	doi:10.6084/m9.figshare.7185194.v2	https://doi.org/10.6084/m9.figshare.7185194.v2
Cyclic peptides	Generation of reference energies	Cyclic	PEPCONF.tar.xz	figshare	doi:10.6084/m9.figshare.7185194.v2	https://doi.org/10.6084/m9.figshare.7185194.v2
